# Supplementary material for: Combined Epiretinal Proliferation and Internal Limiting Membrane Inverted Flap for the Treatment of Large Macular Holes
Source: Vision (Basel). 2024 Oct 19;8(4):63. doi: 10.3390/vision8040063 (PMC11503290; doi:10.3390/vision8040063)
Supplement: Supplementary file 1 [file vision-08-00063-s001.zip]

Archive with 1 entries (1 files):
- vision-3211765-supplementary.mov
